# Supplementary material for: Age at first birth, age at menopause, and risk of ovarian cyst: a two-sample Mendelian randomization study
Source: Front Endocrinol (Lausanne). 2024 Jan 4;14:1279493. doi: 10.3389/fendo.2023.1279493 (PMC10794498; doi:10.3389/fendo.2023.1279493)
Supplement: Supplementary file 1 [file DataSheet_1.xlsx]

## Sheet:  S1
Details of studies included in Mendelian randomization study
Trait	Number of cases	Number of controls	Sample size	Population	Sex	Year	IEU ID	First author	Download link
AFB	N/A	N/A	542901	European	N/A	2021	ebi-a-GCST90000050	Mills MC	https://gwas.mrcieu.ac.uk/datasets/ebi-a-GCST90000050/
ANM	N/A	N/A	69360	European	Females	2015	ieu-a-1004	Day	https://gwas.mrcieu.ac.uk/datasets/ieu-a-1004/
AAM	N/A	N/A	29346	European	Males and Females	2022	ieu-b-4822	Howe LJ	https://gwas.mrcieu.ac.uk/datasets/ieu-b-4822/
OC	20750	107564	128314	European	Females	/	/	/	https://storage.googleapis.com/finngen-public-data-r9/summary_stats/finngen_R9_N14_OVARYCYST.gz
BMI	N/A	N/A	461460	European	Males and Females	2018	ukb-b-19953	Ben Elsworth	https://gwas.mrcieu.ac.uk/datasets/ukb-b-19953/
AIF	N/A	N/A	462346	European	Males and Females	2018	ukb-b-5779	Ben Elsworth	https://gwas.mrcieu.ac.uk/datasets/ukb-b-5779/
EK	N/A	N/A	99996	European	Males and Females	2022	ieu-b-4858	Howe LJ	https://gwas.mrcieu.ac.uk/datasets/ieu-b-4858/
Height	N/A	N/A	99997	European	Males and Females	2022	ieu-b-4814	Howe LJ	https://gwas.mrcieu.ac.uk/datasets/ieu-b-4814/
Weight	N/A	N/A	461632	European	Males and Females	2018	ukb-b-11842	Ben Elsworth	https://gwas.mrcieu.ac.uk/datasets/ukb-b-11842/
*Abbreviations: OC, ovrian cyst;AFB, age at first birth; ANM, age at natural menopause; BMI, body mass index; AIF, Alcohol intake frequency;EK, ever somked; AAM, age at menarche.

## Sheet: S2
Genetic instrumental variables utilized in the Mendelian randomization analysis of age at first birth on ovarian cyst
SNP	Chr	Pos	EA	OA	EAF	R2	F	Association with AFB			Association with OC
								Beta	SE	P-value	Beta	SE	P-value
rs10786831	10	104854813	G	A	0.3817	0.00127141	691.127	0.0519	0.0092	1.68e-08	-0.0049564	0.011799	0.674435
rs10941692	5	45099676	C	T	0.2078	0.0016225	882.285	0.0702	0.0114	8.84e-10	0.0128845	0.0139149	0.354471
rs10962552	9	16723744	T	C	0.162	0.00135715	737.797	-0.0707	0.0128	3.12e-08	0.0378706	0.0151866	0.0126424
rs11081529	18	78142735	C	T	0.2495	0.00132582	720.743	-0.0595	0.0099	1.81e-09	0.0246158	0.0116119	0.0340173
rs11167753	5	141609843	C	T	0.2654	0.00128471	698.366	-0.0574	0.01	1.04e-08	0.00532814	0.0120962	0.65959
rs11242222	5	134539343	G	A	0.2157	0.00159225	865.808	0.0686	0.0122	1.67e-08	-0.00259648	0.0126117	0.836886
rs11249939	8	9698990	A	G	0.3509	0.00182529	992.761	0.0633	0.0099	1.56e-10	-0.0152338	0.0109524	0.164251
rs112512729	3	24863969	G	T	0.05567	0.000979106	532.077	0.0965	0.0175	3.5e-08	-0.0343251	0.0238983	0.150917
rs113247159	7	140482714	C	T	0.3121	0.00176427	959.513	0.0641	0.0115	2.68e-08	0.00706723	0.0121337	0.560267
rs11774212	8	144461122	T	C	0.498	0.00151798	825.363	0.0551	0.0096	1.08e-08	-0.0147357	0.0109295	0.177579
rs11887646	2	5751379	G	A	0.2634	0.00193962	1055.06	0.0707	0.0112	2.25e-10	-0.0373822	0.0144049	0.00945627
rs11915934	3	74833918	G	A	0.169	0.0014968	813.829	-0.073	0.0122	2.25e-09	0.000380168	0.015594	0.98055
rs12815613	12	120969453	G	A	0.3171	0.00137766	748.961	0.0564	0.0097	5.75e-09	-0.00468048	0.011394	0.681229
rs13413037	2	103565191	G	A	0.4195	0.0016215	881.738	-0.0577	0.0097	2.3e-09	-0.00207652	0.0108794	0.84863
rs142800469	3	84508942	T	C	0.4245	0.00154321	839.103	0.0562	0.0099	1.31e-08	0.00415792	0.0114537	0.716589
rs1430901	3	17924665	G	A	0.4304	0.00154862	842.048	0.0562	0.0093	1.33e-09	-0.00494555	0.0108982	0.649976
rs1606974	2	51646461	G	A				-0.0747	0.0137	4.61e-08	0.0137881	0.0192294	0.473354
rs1702877	12	56034024	T	C	0.327	0.00159509	867.357	0.0602	0.0098	8.22e-10	-0.00834338	0.0116368	0.473384
rs17314804	4	140025674	T	C	0.3479	0.00198845	1081.68	0.0662	0.0095	2.67e-12	-0.00853314	0.0113799	0.453348
rs17391694	1	78157942	T	C	0.09642	0.00120038	652.47	-0.083	0.0135	8.15e-10	0.0065032	0.016027	0.684916
rs17731405	7	49814964	G	A	0.1551	0.00141587	769.761	-0.0735	0.0129	1.21e-08	0.0231026	0.0156764	0.140557
rs1859100	7	114554560	G	T	0.4682	0.00144673	786.566	-0.0539	0.0094	1.08e-08	0.00595141	0.0110173	0.589069
rs2069278	1	66169688	C	T	0.33	0.00146711	797.665	-0.0576	0.0097	3.13e-09	0.02183	0.0110726	0.048662
rs2253763	21	45222849	C	T	0.3688	0.00132761	721.716	-0.0534	0.0098	4.58e-08	-0.0105506	0.0114457	0.356637
rs2347867	6	151908715	A	G	0.3161	0.00289303	1575.18	0.0818	0.0095	5.04e-18	-0.00456729	0.0113114	0.686376
rs2906457	1	43872903	C	A	0.3052	0.00178634	971.537	0.0649	0.0103	2.92e-10	0.00308454	0.0120589	0.798114
rs293566	20	32510074	C	T	0.3141	0.00207529	1129.01	-0.0694	0.0099	2.18e-12	0.016729	0.0109043	0.124989
rs33920398	5	24900651	C	T	0.2853	0.00133895	727.89	-0.0573	0.0104	3.93e-08	-0.00214822	0.0122241	0.8605
rs34137317	6	31637117	T	C	0.01093	0.00132229	718.818	0.2473	0.04	6.15e-10	-0.0420467	0.0507151	0.407061
rs359271	2	60236014	C	T	0.4344	0.00190112	1034.08	-0.0622	0.0098	1.88e-10	-0.0102605	0.0110446	0.352886
rs4244533	11	27987425	A	G	0.1889	0.00158414	861.394	-0.0719	0.0119	1.33e-09	-0.0268217	0.016458	0.103165
rs55988458	7	2020126	A	G	0.2127	0.00176527	960.058	0.0726	0.0119	1.16e-09	0.00087494	0.0121346	0.94252
rs57432042	17	30914020	C	T	0.08549	0.00128065	696.156	0.0905	0.0165	4.57e-08	0.0283404	0.0222166	0.202082
rs590076	18	55593501	A	G	0.3519	0.00139489	758.345	-0.0553	0.0095	5.78e-09	0.0056156	0.0114367	0.623416
rs60222682	18	38930623	T	C	0.16	0.00112174	609.678	-0.0646	0.0117	3.51e-08	0.0289533	0.0129481	0.0253454
rs61750814	4	76132681	C	T	0.172	0.00180474	981.564	-0.0796	0.0129	6.32e-10	-0.00734702	0.0163018	0.652215
rs6574018	14	71746541	T	G	0.339	0.00138542	753.185	0.0556	0.01	2.42e-08	-0.00261841	0.0109682	0.811317
rs6585429	10	117133720	G	A	0.1928	0.00219622	1194.95	0.084	0.0124	1.08e-11	0.00182223	0.0139498	0.89607
rs6908444	6	63039608	A	G	0.3728	0.00145606	791.648	-0.0558	0.0102	4.51e-08	0.0190332	0.0111212	0.0870022
rs6923535	6	19859423	A	G	0.4066	0.00130482	709.313	-0.052	0.0093	2.12e-08	0.00709016	0.0110551	0.521297
rs693691	1	88379811	C	T	0.1441	0.00146251	795.157	-0.077	0.0135	1.26e-08	-0.013234	0.0167279	0.428866
rs72779695	2	12657727	T	C	0.1113	0.00142592	775.237	-0.0849	0.0145	4.87e-09	0.00454351	0.0232184	0.844856
rs7359501	17	58563839	T	C	0.3787	0.00150219	816.762	0.0565	0.0094	1.82e-09	0.0234766	0.0108999	0.0312529
rs7516843	1	210149584	G	A	0.3648	0.00173013	940.912	0.0611	0.0097	3.12e-10	-0.0141475	0.0109061	0.194558
rs78928669	7	72317475	G	A	0.03579	0.00139168	756.596	0.142	0.0259	4.22e-08	-0.051869	0.0190421	0.00645134
rs80153284	2	155609235	A	C	0.01392	0.00146997	799.219	0.2314	0.0411	1.74e-08	0.0336683	0.0457583	0.461861
rs8030494	15	73800436	A	C	0.4066	0.0014333	779.256	0.0545	0.0096	1.3e-08	-0.00153866	0.0111125	0.889875
rs8110682	19	13174479	C	T	0.3658	0.00224114	1219.45	0.0695	0.011	2.59e-10	0.0104812	0.0122152	0.390865
rs9401333	6	97906059	C	A	0.4016	0.00238888	1300.02	-0.0705	0.0101	3.24e-12	-0.0181013	0.0117425	0.123188
rs9818010	3	132839397	T	G	0.2883	0.00162874	885.686	0.063	0.0102	5.63e-10	-0.0188194	0.0112643	0.0947785
rs9838987	3	49878611	G	A	0.4861	0.00689779	3770.81	-0.1175	0.0098	5.55e-33	0.0295718	0.0110538	0.00746707
*Abbreviations: Beta represents one-unit change in the log-odds of developing AFB or OC per additional effect allele; Chr:Pos, Chromosome and position; EA,effect allele; OA,reference allele; EAF, effect allele frequency; R2, proportion of variance explained; AFB, age at first birth; OC, ovarian cyst; SE, standard error; SNP, single nucleotide polymorphism.

## Sheet: S3
Genetic instrumental variables utilized in the Mendelian randomization analysis of age at natural menopause on ovarian cyst
SNP	Chr	Pos	EA	OA	EAF	R2	F	Association with ANM			Association with OC
								Beta	SE	P-value	Beta	SE	P-value
rs1046089	6	31602967	A	G	0.32	0.0210637	1492.37	-0.22	0.02	3.7e-21	-0.025033	0.0108704	0.0212868
rs10852344	16	12016919	T	C	0.5	0.0128	899.293	-0.16	0.02	1.3e-15	-0.0127569	0.0108942	0.241605
rs10905065	10	5769827	A	G	0.61	0.00575718	401.619	-0.11	0.02	3.9e-08	-0.0150472	0.0109127	0.167935
rs10957156	8	61629401	A	G	0.78	0.00672672	469.711	-0.14	0.02	4.5e-09	0.00914797	0.0144672	0.527174
rs11668344	19	55833664	G	A	0.35	0.0764855	5744.23	-0.41	0.02	5.5e-85	-0.00897698	0.0120985	0.458091
rs12196873	6	111598058	C	A	0.11	0.00501248	349.407	0.16	0.03	2.8e-08	0.000257945	0.0179413	0.988529
rs12824058	12	130804334	G	A	0.42	0.00954912	668.693	-0.14	0.02	6.1e-11	-0.0181818	0.0110841	0.100933
rs13040088	20	61549202	G	A	0.16	0.00688128	480.579	-0.16	0.02	2.4e-10	-0.0229514	0.013332	0.0851569
rs1411478	1	180962282	G	A	0.59	0.00817622	571.761	0.13	0.02	1.4e-10	0.00594646	0.0114083	0.6022
rs16858210	3	183624010	A	G	0.22	0.00672672	469.711	0.14	0.02	3.1e-09	-0.0132991	0.0116381	0.253155
rs16991615	20	5948227	A	G	0.08	0.113992	8923.43	0.88	0.04	1.6e-89	0.0467886	0.0382595	0.221357
rs1713460	14	20933615	G	A	0.23	0.00694232	484.872	-0.14	0.02	2.4e-10	0.00944058	0.0119164	0.428223
rs1799949	17	41245466	A	G	0.35	0.008918	624.1	0.14	0.02	8.4e-11	-0.0139424	0.0111743	0.212133
rs1800932	2	48018081	G	A	0.23	0.0102364	717.318	0.17	0.03	3.2e-11	-0.00986726	0.0165407	0.550812
rs2241584	5	175956177	A	G	0.41	0.00948248	663.982	-0.14	0.02	1.5e-11	-0.00954399	0.0111365	0.391443
rs2277339	12	57146069	G	T	0.11	0.0188164	1330.09	-0.31	0.03	1.8e-19	-0.0247791	0.0161502	0.124958
rs2941505	17	37832704	G	A	0.71	0.00695942	486.074	0.13	0.02	1.9e-09	0.00170063	0.0117185	0.884613
rs349306	19	950694	A	G	0.88	0.0111725	783.656	0.23	0.04	1.7e-10	0.0413398	0.0135796	0.00233249
rs365132	5	176378574	T	G	0.55	0.028512	2035.57	0.24	0.02	1.4e-33	0.0157265	0.0108337	0.146604
rs4246511	1	39380385	C	T	0.71	0.0199311	1410.5	-0.22	0.02	5.1e-21	-0.0102186	0.0115688	0.377079
rs427394	5	6745875	G	A	0.41	0.00817622	571.761	-0.13	0.02	3.8e-09	-0.00626377	0.0112184	0.576606
rs4693089	4	84373622	G	A	0.53	0.019928	1410.27	0.2	0.02	9.2e-23	0.0197454	0.0108638	0.0691337
rs4879656	9	33012382	A	C	0.47	0.00717408	501.175	-0.12	0.02	2e-08	0.00336446	0.0116169	0.77211
rs4886238	13	61113739	A	G	0.37	0.0151049	1063.71	0.18	0.02	2.5e-16	0.00574027	0.0114625	0.61652
rs551087	12	121209193	A	G	0.8	0.005408	377.128	0.13	0.02	3.9e-08	0.0177179	0.011714	0.130397
rs5762534	22	28633571	C	T	0.19	0.00787968	550.859	0.16	0.03	6.1e-09	-0.00154383	0.0142559	0.913762
rs6856693	4	185748806	G	A	0.54	0.0127181	893.464	0.16	0.02	9.8e-15	-0.00646869	0.0111759	0.562718
rs6899676	6	10895260	G	A	0.17	0.0149284	1051.09	0.23	0.03	2.2e-19	0.0230265	0.0134252	0.0863138
rs704795	2	27716494	A	G	0.45	0.012672	890.185	-0.16	0.02	2.1e-15	-0.0256418	0.0110033	0.019787
rs7125555	11	32549463	T	C	0.47	0.00717408	501.175	-0.12	0.02	2.9e-09	0.0091337	0.0111278	0.411762
rs7259376	19	22507705	G	A	0.47	0.00602822	420.641	0.11	0.02	4.2e-08	0.0141198	0.0108904	0.194791
rs763121	22	38879940	G	A	0.36	0.0117965	827.947	-0.16	0.02	2.3e-13	-0.00952445	0.0112795	0.398442
rs8070740	17	5331896	G	A	0.14	0.005418	377.829	0.15	0.02	1.5e-09	0.00898294	0.01152	0.435525
rs930036	2	171941018	A	G	0.38	0.0170103	1200.22	-0.19	0.02	3.1e-19	-0.0120376	0.0118235	0.308626
rs9796	15	41271447	T	A	0.37	0.00787878	550.796	-0.13	0.02	1.3e-10	0.0142841	0.0114425	0.21191
*Abbreviations: Beta represents one-unit change in the log-odds of developing ANM or OC per additional effect allele; Chr:Pos, Chromosome and position; EA,effect allele; OA,reference allele; EAF, effect allele frequency; R2, proportion of variance explained; ANM, age at natural menopause; OC, ovarian cyst; SE, standard error; SNP, single nucleotide polymorphism.

## Sheet: S4
Results of multivariable Mendelian randomization adjusting for the confounders
Exposure	Outcome	N of SNPs	Beta	SE	P	OR (95%CI)
Age at first birth
AFB	OC	41	-0.0982507	0.0344836	0.00438287	0.91(0.85～0.97)
BMI	OC	412	0.105713	0.037659	0.00499902	1.11(1.03～1.20)
AFB	OC	48	-0.0964498	0.0321132	0.00266956	0.91(0.85～0.97)
AIF	OC	91	0.0894254	0.0699488	0.201094	1.09(0.95～1.25)
AFB	OC	49	-0.0936902	0.0315487	0.00298085	0.91(0.86～0.97)
EK	OC	6	-0.217287	0.334395	0.515827	0.80(0.42～1.55)
Age at natural menopause
ANM	OC	27	0.0446161	0.0129406	0.000565248	1.05(1.02～1.07)
Height	OC	222	0.00305011	0.00367922	0.407098	1.00(1.00～1.01)
ANM	OC	33	0.0460762	0.0120527	0.000131893	1.05(1.02～1.07)
Weight	OC	471	0.0268231	0.0393461	0.495415	1.03(0.95～1.11)
ANM	OC	34	0.0481108	0.0113525	2.2561e-05	1.05(1.03～1.07)
AIF	OC	91	0.0894254	0.0699488	0.201094	1.09(0.95～1.25)
The reverse causality
OC	AFB	6	0.0422723	0.0638757	0.508105	1.04(0.92～1.18)
OC	AAM	5	0.04	0.08	0.613	1.04(0.89～1.22)
OC	ANM	0	NA	NA	NA	NA
*Abbreviations: OC, ovrian cyst;AFB, age at first birth; ANM, age at natural menopause; BMI, body mass index; AIF, Alcohol intake frequency;EK, ever somked; AAM, age at menarche.

## Sheet: S5
Genetic instrumental variables utilized in the Mendelian randomization analysis of age at menarche on ovarian cyst
SNP	Chr	Pos	EA	OA	EAF	R2	F	Association with ANM			Association with OC
								Beta	SE	P-value	Beta	SE	P-value
rs10978435	9	108949159	C	T	/	/	38.8891	-0.0898	0.0144	4.13e-10	0.0223282	0.011483	0.0518406
rs2090409	9	108967088	A	C	/	/	55.3307	-0.0967	0.013	1.04906e-13	0.0223274	0.0114846	0.0518812
rs2362643	16	69945532	A	G	/	/	42.5415	-0.0874	0.0134	7.38924e-11	-0.000998279	0.0112997	0.929602
rs314268	6	105417978	A	G	/	/	119.8	-0.1401	0.0128	5.08745e-28	0.0109795	0.0116404	0.345564
rs543874	1	177889480	G	A	/	/	30.25	-0.0792	0.0144	3.79699e-08	-0.00297861	0.0141273	0.833011
rs79627842	1	165406187	C	T	/	/	51.0989	-0.1301	0.0182	8.2319e-13	0.00454376	0.0155811	0.770577
*Abbreviations: Beta represents one-unit change in the log-odds of developing AAM or OC per additional effect allele; Chr:Pos, Chromosome and position; EA,effect allele; OA,reference allele; EAF, effect allele frequency; R2, proportion of variance explained; AAM, age at Menarche; OC, ovarian cyst; SE, standard error; SNP, single nucleotide polymorphism.
